# Supplementary material for: Association Between Laboratory Values and Covert Hepatic Encephalopathy in Patients with Liver Cirrhosis: A Multicenter, Retrospective Study
Source: J Clin Med. 2025 Mar 10;14(6):1858. doi: 10.3390/jcm14061858 (PMC11942637; doi:10.3390/jcm14061858)
Supplement: Supplementary file 1 [file jcm-14-01858-s001.zip]

Archive with 7 entries (7 files):
- R1. CHE Table S1.docx
- R1. CHE Table S2.docx
- R1. Figure S1.jpg
- R1. Figure S2.jpg
- R1. Figure S3.jpg
- R1. Figure S4.jpg
- R1. Figure S5.jpg
